# Supplementary material for: Enrichment of Nutmeg Essential Oil from Oil-in-Water Emulsions with PAN-Based Membranes
Source: Membranes (Basel). 2024 Apr 25;14(5):97. doi: 10.3390/membranes14050097 (PMC11122826; doi:10.3390/membranes14050097)
Supplement: Supplementary file 1 [file membranes-14-00097-s001.zip]

Archive with 1 entries (1 files):
- membranes-2895296-supplementary.pdf
